# Supplementary material for: Short-Chain Oleanolic Acid Esters and Furoyl Hybrids: Pharmacological Prediction, ADMETox Profiling, In Vitro Cytotoxicity Evaluation, Antioxidant Testing and EGFR Docking
Source: Pharmaceutics. 2026 Jul 7;18(7):832. doi: 10.3390/pharmaceutics18070832 (PMC13414634; doi:10.3390/pharmaceutics18070832)
Supplement: Supplementary file 1 [file pharmaceutics-18-00832-s001.zip]

Archive with 1 entries (1 files):
- pharmaceutics-4382875-supplementary.pdf
